# Supplementary material for: TERT Promoter and BRAF V600E Mutations in Papillary Thyroid Cancer: A Single-Institution Experience in Korea
Source: Cancers (Basel). 2022 Oct 8;14(19):4928. doi: 10.3390/cancers14194928 (PMC9563418; doi:10.3390/cancers14194928)
Supplement: Supplementary file 1 [file cancers-14-04928-s001.zip]

Archive with 1 entries (1 files):
- cancers-1948145-supplementary.pdf
